# Supplementary material for: Whole genome-based genetic insights of bla NDM producing clinical E. coli isolates in hospital settings of Pakistant
Source: Microbiol Spectr. 2023 Sep 5;11(5):e00584-23. doi: 10.1128/spectrum.00584-23 (PMC10581159; doi:10.1128/spectrum.00584-23)
Supplement: Supplemental Table S3 — Number of SNPs exhibited between each isolate. [file spectrum.00584-23-s0003.xlsx]

## Sheet: Sheet1
	Number of SNPs exhibited between each isolate															Supplementary Table 3: Number of SNPs exhibited between each isolate
	PK-5027	PK-5034	PK-5037	PK-5052	PK-5055	PK-5068	PK-5081	PK-5092	PK-5093	PK-5095	PK-5096	PK-5099	PK-5112	PK-5116	PK-5127	PK-5136	PK-5138	PK-5140	PK-5141	PK-5144	PK-5151	PK-5152	PK-5160	PK-5171	PK-5172	PK-5176	PK-5178	PK-5179	PK-5196	PK-5198	PK-5202	PK-5209	PK-5224	PK-5238	reference
PK-5027	0	26	17305	40862	17324	197	40955	17517	23742	23743	17299	55	16349	17575	40962	40943	40941	40728	40729	40852	15428	40805	23807	17491	49	17540	40964	41209	74	16361	17584	86	22788	22784	22328
PK-5034	26	0	17285	40842	17310	185	40937	17503	23720	23721	17285	33	16329	17555	40940	40921	40919	40708	40709	40830	15406	40785	23791	17477	23	17526	40944	41189	48	16343	17564	64	22774	22770	22314
PK-5037	17305	17285	0	39987	215	17415	40083	1709	24998	24999	1702	17300	3386	1787	40082	40071	40057	39836	39839	39973	16128	39910	24569	1728	17282	1662	40080	40213	17305	3404	1365	17331	23681	23685	23403
PK-5052	40862	40842	39987	0	39981	40947	717	39977	38251	38252	39972	40849	40675	39950	763	723	705	329	328	56	40655	322	38640	39988	40837	39967	688	1800	40862	40665	39944	40872	39369	39377	35501
PK-5055	17324	17310	215	39981	0	17438	40089	1832	24976	24977	1803	17321	3517	1790	40087	40077	40062	39842	39841	39971	16195	39876	24485	1843	17315	1787	40086	40184	17338	3537	1444	17356	23698	23698	23335
PK-5068	197	185	17415	40947	17438	0	41038	17609	23814	23815	17389	180	16437	17663	41035	41024	41024	40813	40812	40935	15509	40890	23884	17581	190	17632	41049	41296	213	16451	17674	191	22849	22867	22404
PK-5081	40955	40937	40083	717	40089	41038	0	40073	38425	38426	40078	40944	40769	40046	142	110	98	705	708	743	40875	1003	38809	40094	40932	40063	91	2083	40957	40759	40052	40967	39546	39554	35644
PK-5092	17517	17503	1709	39977	1832	17609	40073	0	24950	24951	1076	17500	2810	282	40072	40061	40047	39826	39829	39963	17065	39896	24506	918	17508	129	40070	40205	17531	2830	888	17527	23665	23689	23423
PK-5093	23742	23720	24998	38251	24976	23814	38425	24950	0	6	25179	23725	24461	24929	38418	38405	38395	38218	38219	38225	23821	38127	13469	24974	23719	24996	38420	38400	23738	24451	25002	23744	17485	17481	11877
PK-5095	23743	23721	24999	38252	24977	23815	38426	24951	6	0	25180	23726	24462	24930	38419	38406	38396	38219	38220	38226	23822	38128	13470	24975	23720	24997	38421	38401	23739	24452	25003	23745	17486	17482	11878
PK-5096	17299	17285	1702	39972	1803	17389	40078	1076	25179	25180	0	17282	2958	1177	40077	40066	40052	39829	39828	39962	17192	39905	24777	1031	17290	1028	40075	40210	17313	2976	880	17309	23913	23937	23615
PK-5099	55	33	17300	40849	17321	180	40944	17500	23725	23726	17282	0	16332	17556	40945	40928	40926	40715	40716	40837	15405	40792	23800	17474	26	17523	40951	41196	63	16346	17565	55	22771	22783	22325
PK-5112	16349	16329	3386	40675	3517	16437	40769	2810	24461	24462	2958	16332	0	2932	40768	40757	40745	40522	40525	40661	15370	40590	24193	2596	16326	2827	40768	40887	16349	28	2745	16353	23178	23206	23024
PK-5116	17575	17555	1787	39950	1790	17663	40046	282	24929	24930	1177	17556	2932	0	40045	40034	40020	39799	39802	39936	17101	39835	24465	1020	17552	165	40043	40142	17575	2952	982	17577	23678	23706	23355
PK-5127	40962	40940	40082	763	40087	41035	142	40072	38418	38419	40077	40945	40768	40045	0	110	70	759	756	759	40880	1053	38792	40091	40935	40062	133	2139	40960	40758	40049	40968	39545	39553	35629
PK-5136	40943	40921	40071	723	40077	41024	110	40061	38405	38406	40066	40928	40757	40034	110	0	60	723	724	717	40865	1017	38785	40082	40916	40051	93	2103	40941	40747	40038	40951	39528	39536	35624
PK-5138	40941	40919	40057	705	40062	41024	98	40047	38395	38396	40052	40926	40745	40020	70	60	0	703	704	697	40857	995	38775	40071	40914	40037	71	2087	40939	40735	40024	40949	39522	39530	35614
PK-5140	40728	40708	39836	329	39842	40813	705	39826	38218	38219	39829	40715	40522	39799	759	723	703	0	9	361	40604	619	38575	39848	40703	39816	686	1768	40728	40512	39803	40738	39311	39319	35460
PK-5141	40729	40709	39839	328	39841	40812	708	39829	38219	38220	39828	40716	40525	39802	756	724	704	9	0	358	40603	622	38576	39847	40704	39819	689	1771	40729	40515	39802	40739	39314	39322	35463
PK-5144	40852	40830	39973	56	39971	40935	743	39963	38225	38226	39962	40837	40661	39936	759	717	697	361	358	0	40647	366	38616	39978	40825	39953	720	1828	40850	40651	39934	40860	39355	39363	35483
PK-5151	15428	15406	16128	40655	16195	15509	40875	17065	23821	23822	17192	15405	15370	17101	40880	40865	40857	40604	40603	40647	0	40582	23797	16689	15403	17075	40876	41184	15426	15386	16910	15426	22914	22935	22211
PK-5152	40805	40785	39910	322	39876	40890	1003	39896	38127	38128	39905	40792	40590	39835	1053	1017	995	619	622	366	40582	0	38499	39924	40780	39886	980	1896	40805	40580	39879	40815	39263	39271	35319
PK-5160	23807	23791	24569	38640	24485	23884	38809	24506	13469	13470	24777	23800	24193	24465	38792	38785	38775	38575	38576	38616	23797	38499	0	24692	23790	24548	38802	38762	23809	24185	24615	23819	16952	16958	12203
PK-5171	17491	17477	1728	39988	1843	17581	40094	918	24974	24975	1031	17474	2596	1020	40091	40082	40071	39848	39847	39978	16689	39924	24692	0	17482	873	40094	40230	17505	2616	896	17501	23745	23769	23572
PK-5172	49	23	17282	40837	17315	190	40932	17508	23719	23720	17290	26	16326	17552	40935	40916	40914	40703	40704	40825	15403	40780	23790	17482	0	17531	40939	41184	43	16338	17569	69	22769	22771	22309
PK-5176	17540	17526	1662	39967	1787	17632	40063	129	24996	24997	1028	17523	2827	165	40062	40051	40037	39816	39819	39953	17075	39886	24548	873	17531	0	40060	40195	17554	2845	841	17550	23709	23733	23474
PK-5178	40964	40944	40080	688	40086	41049	91	40070	38420	38421	40075	40951	40768	40043	133	93	71	686	689	720	40876	980	38802	40094	40939	40060	0	2072	40964	40758	40047	40974	39543	39551	35641
PK-5179	41209	41189	40213	1800	40184	41296	2083	40205	38400	38401	40210	41196	40887	40142	2139	2103	2087	1768	1771	1828	41184	1896	38762	40230	41184	40195	2072	0	41209	40877	40178	41219	39449	39457	35585
PK-5196	74	48	17305	40862	17338	213	40957	17531	23738	23739	17313	63	16349	17575	40960	40941	40939	40728	40729	40850	15426	40805	23809	17505	43	17554	40964	41209	0	16363	17592	88	22786	22788	22326
PK-5198	16361	16343	3404	40665	3537	16451	40759	2830	24451	24452	2976	16346	28	2952	40758	40747	40735	40512	40515	40651	15386	40580	24185	2616	16338	2845	40758	40877	16363	0	2765	16365	23194	23222	23008
PK-5202	17584	17564	1365	39944	1444	17674	40052	888	25002	25003	880	17565	2745	982	40049	40038	40024	39803	39802	39934	16910	39879	24615	896	17569	841	40047	40178	17592	2765	0	17592	23780	23804	23478
PK-5209	86	64	17331	40872	17356	191	40967	17527	23744	23745	17309	55	16353	17577	40968	40951	40949	40738	40739	40860	15426	40815	23819	17501	69	17550	40974	41219	88	16365	17592	0	22790	22808	22346
PK-5224	22788	22774	23681	39369	23698	22849	39546	23665	17485	17486	23913	22771	23178	23678	39545	39528	39522	39311	39314	39355	22914	39263	16952	23745	22769	23709	39543	39449	22786	23194	23780	22790	0	71	15632
PK-5238	22784	22770	23685	39377	23698	22867	39554	23689	17481	17482	23937	22783	23206	23706	39553	39536	39530	39319	39322	39363	22935	39271	16958	23769	22771	23733	39551	39457	22788	23222	23804	22808	71	0	15626
reference	22328	22314	23403	35501	23335	22404	35644	23423	11877	11878	23615	22325	23024	23355	35629	35624	35614	35460	35463	35483	22211	35319	12203	23572	22309	23474	35641	35585	22326	23008	23478	22346	15632	15626	0
min: 6 max: 41296
